# Supplementary material for: Near‐infrared spectroscopy estimation of combined skeletal muscle oxidative capacity and O2 diffusion capacity in humans
Source: J Physiol. 2022 Aug 23;600(18):4153–68. doi: 10.1113/JP283267 (PMC9481735; doi:10.1113/JP283267)
Supplement: Supplementary file 1 — Statistical Summary Document [file TJP-600-4153-s002.xlsx]

## Sheet: Statistical Summary Table
Statistical Summary Document
Manuscript Title:	Near-infrared spectroscopy estimation of combined skeletal muscle oxidative capacity and O2 diffusion capacity in humans
Authors:	Pilotto AM, Adami A, Mazzolari R, Brocca L, Crea E, Zuccarelli L, Pellegrino MA, Bottinelli R, Grassi B, Rossiter HB and Porcelli S
Animal model used, if applicable:	n.a.
Underlying hypothesis:	1) Recovery rate constant of mV̇O2 in high and low TSI conditions (kHIGH and KLOW) are reliable
	2) Recovery rate constant of mV̇O2 in high TSI conditions (kHIGH) is associated with muscle oxidative capacity assessed using high resolution respirometry of permeabilized muscle fiber bundles.
	3) The difference in the recovery rate constant of mV̇O2 between HIGH and LOW TSI conditions (Δk = kHIGH – kLOW) is associated with capillary density (CD) from biopsy histology.
Definitions of ‘n’:	number of subjects = 12
Statistical summary table:
Experimental question number	Finding/ conclusion	Experimental location/variable	Mean value	Standard Deviation	n	Exact P value	Figure/table in which data are presented	Units	Data comparisons	Statistical test	Any other experimental factors	Comments
Multiple tests of the same question are shown in different rows		e.g. cortex vs cerebellum or genotype	(or other summary statistic)	(SD)	(value)	If P is considered significant against a stated confidence limit, authors may indicate this in bold.The exact value must be stated unless P is less than 0.0001, in which case < is permitted.			e.g. WT vs KO		e.g. subjects’ age or sex	e.g. observation
evaluate test-retest reliability (Hypothesis 1)	k showed good test-retest reliability	Vastus lateralis / recovery rate constant of mVO2 determined by NIRS	2.35 vs 2.16	± 1.03; ± 0.85	24	P = 0.0003	Figure 3	min-1	k 1st trial vs k 2st trial	Correlation		Pearson coefficient (r) and intraclass correlation coefficient (ICC)
correlation between NIRS and HRR data (Hypothesis 2)	kHIGH showed good correlation to JO2	Vastus lateralis / recovery rate constant of mVO2 determined by NIRS vs High-resolution Respirometry	2.97 vs 37.7	± 0.36; ± 10.6	12	P = 0.002	Figure 5A	min-1 vs pmol s-1 mg-1	kHIGH vs JO2	Correlation		Pearson coefficient (r)
correlation between NIRS and HRR data (Hypothesis 2)	kLOW was not correlated to JO2	Vastus lateralis / recovery rate constant of mVO2 determined by NIRS vs High-resolution Respirometry	1.54 vs 37.7	± 0.55; ± 10.6	12	P = 0.755	Figure 5B	min-1 vs pmol s-1 mg-1	kLOW vs JO2	Correlation		Pearson coefficient (r)
correlation between NIRS and immunohistochemistry data (Hypothesis 3)	Δk showed good correlation to CD	Vastus lateralis / difference in recovery rate constant of mVO2 determined by NIRS vs capillarization by immunohistochemistry	1.42 vs 469	± 0.69; ± 73	12	P = 0.015	Figure 5C	min-1 vs mm-2	Δk vs CD	Correlation		Pearson coefficient (r)
5
6
7
8
9
10
11
12
13
14
15
16
17
18
19
20
